# Supplementary material for: First-Principles Study of Topological Nodal Line Semimetal I229-Ge48 via Cluster Assembly
Source: Nanomaterials (Basel). 2025 Jul 17;15(14):1109. doi: 10.3390/nano15141109 (PMC12298778; doi:10.3390/nano15141109)
Supplement: Supplementary file 1 [file nanomaterials-15-01109-s001.zip]

Archive with 1 entries (1 files):
- nanomaterials-3727579-supplementary.pdf
